# Supplementary material for: RNA sequencing provides evidence for functional variability between naturally co-existing Alteromonas macleodii lineages
Source: BMC Genomics. 2014 Oct 26;15(1):938. doi: 10.1186/1471-2164-15-938 (PMC4223743; doi:10.1186/1471-2164-15-938)
Supplement: Supplementary file 1 — Additional file 1: Table S1: Expression levels of nitrogen-associated genes. Table S2. The number of hypothetical genes differentially expressed in AltDE and AltDE1. Table S3. AltDE and AltDE1 genes differentially expressed in response to starvation conditions. Table S4. Results of motility assays for AltDE and AltDE1. (XLSX 27 KB) [file 12864_2014_6629_MOESM1_ESM.xlsx]

## Sheet: Table S1
Table S1. Expression levels of nitrogen-associated genes.
Strains		AltDE*			AltDE1*
Annotation	Gene id	Temp (13-25)	Media (RM-MMG)	Starvation (MMG-STR)	Temp (13-25)	Media (RM-MMG)	Starvation (MMG-STR)
ammonium Transporter family protein	amtB	4.4809	-6.6438	1.4352	3.9607	-9.0014	12.9621
formate/nitrite transporter family protein	fnt	4.0383	-4.6979	0.0742	0.7386	-7.1872	11.7051
nitrate transport ATP-binding protein	nrtC	0	-8.1342	-1.5107	0	-11.38	11.38
nitrate ABC transporter, ATP-binding family protein	nrtB	5.5289	-1.6107	-3.0133	-4.4718	-10.0314	10.0314
nitrite reductase [NAD(P)H], small subunit	nirA	5.8202	-2.0255	-1.0133	5.7148	-5.2835	10.9983
nitrite reductase [NAD(P)H], large subunit	nirB	-1.2802	-5.0263	-0.1832	-0.2611	-7.8605	3.8779
glutamine synthetase	glnA	-0.65	-2.0302	0.5997	-0.7627	-2.8221	5.8223
PII-like signal transduction protein	glnK	0	-11.0253	0.4462	0	-13.9737	13.9737
*expression number was calculate using fold change [ log2( rpkm1 ) - log2 (rpkm2)]
RM, nutrient rich marine medium
MMG, minimal medium with 1% glucose
STR, starvation

## Sheet: Table S2
	Table S2. The number of hypothetical genes differentially expressed in AltDE and AltDE1.
	Strain	AltDE		AltDE1
	Conditions Compared	Temp (13-25)	Media (RM-MMG)	Temp (13-25)	Media (RM-MMG)
	total genes in the genome	4315		4347
	total genes differentially expressed (%)a	985 (23)	1037 (24)	935 (22)	1269 (30)
	total hypothetical genes in genome (%)a	1220 (28)		1192 (27)
	total annotated genes in genome (%)a	3095 (72)		3155 (73)
	differentially expressed hypothetical genes (%)b	372 (30)	391 (32)	367 (30)	434 (36)
	differentially expressed annotated genes (%)c	613 (20)	646 (21)	568 (18)	835 (26)
	hypothetical genes in top 20 most differentially expressed (%)d	14 (70)	12 (60)	16 (80)	13 (65)
	RM, nutrient rich marine medium
	MMG, minimal medium with 1% glucose
	Genes with a log2 fold change of more than 2 are considered differentially expressed
	a percentage = value/total number of genes in the genome
	b percentage = value/total hypothetical genes
	c percentage = value/total annotated genes
	d percentage = value/20

## Sheet: Table S3
Table S3. AltDE and AltDE1 genes differentially expressed in response to starvation conditions
Strain				AltDE				AltDE1
Annotation	AltDE1 genome location	Length (bp)	ncRNA	RM-13ºC	RM-25ºC	MMG-25ºC	STR-25ºC	RM-13ºC	RM-25ºC	MMG-25ºC	STR-25ºC
Ribonuclease P	891973-892323	350	●	30718.2	26092.6	98179.9	107875	30365.4	39927.4	77672.5	925092
tmRNA	2126827-2127186	359	●	12566.4	10450.9	53778.6	72022.3	11252.9	13072.1	56769.8	775952
CsbD	4315684-4315875	192		133.9	0	449.11	906.51	1045.07	256.34	257.66	382600
AltRNa1	1066159-1066582	424	●	5133.8	5444.4	61103.3	48553.8	28361.8	20613.4	143798	90692.6
hypothetical protein	2698767-2698961	195		263.62	0	4089.39	12492.9	59.5	16.5	1290.3	77255.6
hypothetical protein	2698552-2698728	177						87.5	0	733.6	47893.6
AltRNa2	4312594-4312902	309	●	949.2	1393.1	1168.1	1047.9	1215.7	292.6	2206.4	41812.3
Ribosome release factor	2695842-2696171	330		0	0	389.37	0	0	19.5	196.7	20581.6
Ribosome modulation factor	2418495-2418671	177		145.44	79.88	3780.68	5907.95	0	36.4	458.5	15002.8
hypothetical protein	1720082-1720252	171		6326.82	2357.75	25894.2	12237.9	407.6	1586.6	9587.8	7465.9
yceD	2029353-2029949	597		53569.4	61233.7	33689.2	25005.9	15893.8	13498.4	4173.7	5902.2
RpoE	3024177-3024755	579		1537.77	1435.68	2431.53	1338.52	200.6	251	700.9	5203.7
Heat shock protein 20	1705221-1705670	450		566.16	1057.14	5127.13	2299.74	17.2	50.2	2056.1	4993.2
Expression levels are reported here as the normalized RPKM values. RM, nutrient rich marine medium ; MMG, minimal medium with 1% glucose; STR, starvation; tmRNA: Transfer-messenger RNA; RpoE: RNA polymerase sigma E

## Sheet: Table S4
Table S4. Results of motility assays for AltDE and AltDE1.
	RM-25ºC		MMG-25ºC		RM-13ºC
	AltDE	AltDE1	AltDE	AltDE1	AltDE	AltDE1
Diameter after 24 h (cm)	0.9	1.3	0.6	0.7	0.3	0.3
	0.9	1.2	0.8	0.7	0.4	0.4
	0.8	1.5	0.5	0.7	0.4	0.5
	1	1.5	0.7	1	0.5	0.6
	1.3	1.4	0.7	0.7	0.6	0.7
	1.2	1.4	0.5	0.8	0.6	0.6
Diameter after 48 h (cm)	2.4	2.5	1	1.1	0.6	0.5
	2.3	2.7	1.4	1.5	6	0.6
	2.6	3	1	1.3	0.7	0.8
	2.6	3.1	1.2	1.8	0.9	0.9
	2.8	2.8	1.2	1.6	1.1	1.9
	2.8	2.8	1.4	1.7	1	1.2
T-Test,2,1	0.000660314		0.00226317		0.477458
RM, nutrient rich marine medium
MMG, minimal medium with 1% glucose
